# Supplementary material for: Effects of chlorpyrifos on the crustacean Litopenaeus vannamei
Source: PLoS One. 2020 Apr 13;15(4):e0231310. doi: 10.1371/journal.pone.0231310 (PMC7153863; doi:10.1371/journal.pone.0231310)
Supplement: S1 Data — (XLSX) [file pone.0231310.s003.xlsx]

## Sheet: Hoja1
Concentration chlorpyrifo (ug/L)	Toxicity, %	SD
23	100	0
13	100	0
5.4	83.3	4
2.1	50	2
1.4	33.3	1.5
0.6	16.7	1.5
0	0
23 100		0
13 100		0
5.4 83.3		4
2.1 50		2
1.4 33.3		1.5
0.6 16.7		1.5
