# Supplementary material for: Effects of chlorpyrifos on the crustacean Litopenaeus vannamei
Source: PLoS One. 2020 Apr 13;15(4):e0231310. doi: 10.1371/journal.pone.0231310 (PMC7153863; doi:10.1371/journal.pone.0231310)
Supplement: S2 Data — (XLSX) [file pone.0231310.s004.xlsx]

## Sheet: Hoja1
	AceT	CATH	CATG	CATM	GpxH	GpxG	GpXM	GSTH	GSTG	GSTM
1	23.5	0.0112	0.039	0.011	7.8	9	6.6	34.4	124.3	32.2
1	26.4	0.017	0.042	0.013	7.4	12	6.1	43.1	117.1	30.4
1	28.1	0.0138	0.036	0.009	10	8.4	9.5	34.1	137.2	37.6
2	15.2	0.017	0.039	0.016	9.4	9.1	7.6	43.1	130.7	40.7
2	18.2	0.021	0.037	0.011	8.5	13.1	7.5	52.6	123.7	46.1
2	20.6	0.019	0.047	0.009	12.7	9	9.2	41.1	142.2	37.4
3	11.5	0.021	0.048	0.014	11.3	10.2	8.5	51.6	138.1	42.6
3	14.2	0.028	0.047	0.011	13.5	14.5	10.9	61.9	157.2	49.8
3	16.3	0.035	0.04	0.017	10.3	10.1	8.5	43.4	134.3	37.2
AceT = acetylcholine activity in brain
CATH = catalase activity in hepatopancreas
CATG = catalase activity in Gils								1= control (concentration 0 (μg/L) of Chlorpririfos)
CATM =Catalase activity in muscle								2= Concentración 0,7 μg/L Chlorpirifos
GpxH= Glutathione Peroxidase Activity in Hepatopancreas								3= Concentración 1,3 μg/L Chlorpirifos
GpxG= Glutathione Peroxidase Activity in Gills
GpXM = Glutathione Peroxidase Activity in muscle
GSTH = Activity Glutathione-S- transferase in hepatopancreas
GSTG= Activity Glutathione-S- transferase in Gills
GSTM= Activity Glutathione-S- transferase in muscle
